# Supplementary material for: ﻿Amalophyllonmiraculum (Gesneriaceae), an exceptionally small lithophilous new species from the western Andean slopes of Ecuador
Source: PhytoKeys. 2024 Jun 11;242:307–16. doi: 10.3897/phytokeys.242.118069 (PMC11188077; doi:10.3897/phytokeys.242.118069)
Supplement: XML Treatment for Amalophyllon miraculum [file phytokeys.242.118069-treatment1.xml]

<!DOCTYPE tp:taxon-treatment
  PUBLIC "-//TaxonX//DTD Taxonomic Treatment Publishing DTD v0 20100105//EN" "tax-treatment-NSO.dtd">
<tp:taxon-treatment xmlns:tp="http://www.plazi.org/taxpub"><tp:treatment-meta><kwd-group><label>Taxon classification</label><kwd>
              <named-content content-type="kingdom">Plantae</named-content>
            </kwd><kwd>
              <named-content content-type="order">Lamiales</named-content>
            </kwd><kwd>
              <named-content content-type="family">Gesneriaceae</named-content>
            </kwd></kwd-group><mixed-citation publication-type="journal"><person-group><name><surname>Clark</surname><given-names>John L.</given-names></name><name><surname>Fernández</surname><given-names>Andrea</given-names></name><name><surname>Zapata</surname><given-names>J. Nicolás</given-names></name><name><surname>Restrepo-Villarroel</surname><given-names>Camilo</given-names></name><name><surname>White</surname><given-names>Dawson M.</given-names></name><name><surname>Pitman</surname><given-names>Nigel C. A.</given-names></name></person-group><article-title>﻿<italic><tp:taxon-name><tp:taxon-name-part taxon-name-part-type="genus" reg="Amalophyllon">Amalophyllon</tp:taxon-name-part><tp:taxon-name-part taxon-name-part-type="species" reg="miraculum">miraculum</tp:taxon-name-part></tp:taxon-name></italic> (<tp:taxon-name><tp:taxon-name-part taxon-name-part-type="family">Gesneriaceae</tp:taxon-name-part></tp:taxon-name>), an exceptionally small lithophilous new species from the western Andean slopes of Ecuador</article-title><source>PhytoKeys</source><day>11</day><month>06</month><year>2024</year><volume>242</volume><fpage>307</fpage><lpage>316</lpage><pub-id pub-id-type="doi">10.3897/phytokeys.242.118069</pub-id></mixed-citation></tp:treatment-meta><tp:nomenclature><label>﻿</label><tp:taxon-name>
            <object-id xmlns:xlink="http://www.w3.org/1999/xlink" content-type="arpha" xlink:type="simple">48FEC23A-4208-53AD-96F1-C5E2CEEBAB34</object-id>
            <tp:taxon-name-part taxon-name-part-type="genus" reg="Amalophyllon">Amalophyllon</tp:taxon-name-part>
            <tp:taxon-name-part taxon-name-part-type="species" reg="miraculum">miraculum</tp:taxon-name-part>
            <object-id xmlns:xlink="http://www.w3.org/1999/xlink" content-type="ipni" xlink:type="simple">urn:lsid:ipni.org:names:77343140-1</object-id>
          </tp:taxon-name><tp:taxon-authority>J.L.Clark</tp:taxon-authority><tp:taxon-status xmlns:xlink="http://www.w3.org/1999/xlink" xlink:type="simple">sp. nov.</tp:taxon-status><xref ref-type="fig" rid="F2">Fig. 2</xref></tp:nomenclature><tp:treatment-sec sec-type="material" id="SECID0EHDAE"><title>Type.</title><p>Ecuador. Santo Domingo de los Tsáchilas: cantón Santo Domingo, parroquia El Esfuerzo, El Respaldo, 3.5 km east of Segundo Respaldo, finca de Paul Henry, <named-content xmlns:xlink="http://www.w3.org/1999/xlink" content-type="dwc:verbatimCoordinates" xlink:type="simple"><named-content content-type="geo-json" specific-use="{&#34;type&#34;:&#34;Point&#34;,&#34;coordinates&#34;:[-79.235389,-0.423833]}" id="NCID0EQDAE" xlink:type="simple">0°25'25.8"S, 79°14'7.4"W</named-content></named-content>, 672 m alt., 19 Mar 2022, <italic>J.L. Clark, X. Cornejo, P. Henry &amp; C. Restrepo-Villarroel 16634</italic> (holotype: <named-content xmlns:xlink="http://www.w3.org/1999/xlink" content-type="dwc:institutional_code" xlink:title="Pontificia Universidad Católica del Ecuador" xlink:href="http://grbio.org/institution/pontificia-universidad-cat%C3%B3lica-del-ecuador" xlink:type="simple">QCA</named-content>; isotypes: G, <named-content xmlns:xlink="http://www.w3.org/1999/xlink" content-type="dwc:institutional_code" xlink:title="Missouri Botanical Garden" xlink:href="http://grbio.org/institution/missouri-botanical-garden" xlink:type="simple">MO</named-content>, <named-content xmlns:xlink="http://www.w3.org/1999/xlink" content-type="dwc:institutional_code" xlink:title="New York Botanical Garden" xlink:href="http://grbio.org/institution/new-york-botanical-garden" xlink:type="simple">NY</named-content>, <named-content xmlns:xlink="http://www.w3.org/1999/xlink" content-type="dwc:institutional_code" xlink:title="Marie Selby Botanical Gardens" xlink:href="http://grbio.org/institution/marie-selby-botanical-gardens" xlink:type="simple">SEL</named-content>, <abbrev xmlns:xlink="http://www.w3.org/1999/xlink" xlink:title="United States National Herbarium" id="ABBRID0EHEAE" xlink:type="simple">US</abbrev>).</p></tp:treatment-sec><tp:treatment-sec sec-type="diagnosis" id="SECID0ELEAE"><title>Diagnosis.</title><p>Similar to <italic><tp:taxon-name><tp:taxon-name-part taxon-name-part-type="genus" reg="Amalophyllon">Amalophyllon</tp:taxon-name-part><tp:taxon-name-part taxon-name-part-type="species" reg="clarkii">clarkii</tp:taxon-name-part></tp:taxon-name></italic>, differing in larger and broadly ovate leaves in <italic><tp:taxon-name><tp:taxon-name-part taxon-name-part-type="genus" reg="Amalophyllon">A.</tp:taxon-name-part><tp:taxon-name-part taxon-name-part-type="species" reg="clarkii">clarkii</tp:taxon-name-part></tp:taxon-name></italic> (&gt;8 cm long) vs. smaller elongate to lanceolate leaf blades in <italic><tp:taxon-name><tp:taxon-name-part taxon-name-part-type="genus" reg="Amalophyllon">A.</tp:taxon-name-part><tp:taxon-name-part taxon-name-part-type="species" reg="miraculum">miraculum</tp:taxon-name-part></tp:taxon-name></italic> (&lt; 6 cm long); calyx lobes elongate in <italic><tp:taxon-name><tp:taxon-name-part taxon-name-part-type="genus" reg="Amalophyllon">A.</tp:taxon-name-part><tp:taxon-name-part taxon-name-part-type="species" reg="clarkii">clarkii</tp:taxon-name-part></tp:taxon-name></italic> vs. broadly oblong in <italic><tp:taxon-name><tp:taxon-name-part taxon-name-part-type="genus" reg="Amalophyllon">A.</tp:taxon-name-part><tp:taxon-name-part taxon-name-part-type="species" reg="miraculum">miraculum</tp:taxon-name-part></tp:taxon-name></italic>; and abaxial leaf surface green with purple venation in <italic><tp:taxon-name><tp:taxon-name-part taxon-name-part-type="genus" reg="Amalophyllon">A.</tp:taxon-name-part><tp:taxon-name-part taxon-name-part-type="species" reg="clarkii">clarkii</tp:taxon-name-part></tp:taxon-name></italic> vs. uniformly dark purple in <italic><tp:taxon-name><tp:taxon-name-part taxon-name-part-type="genus" reg="Amalophyllon">A.</tp:taxon-name-part><tp:taxon-name-part taxon-name-part-type="species" reg="miraculum">miraculum</tp:taxon-name-part></tp:taxon-name></italic>.</p></tp:treatment-sec><tp:treatment-sec sec-type="description" id="SECID0E5GAE"><title>Description.</title><p>Lithophytic herb with scaly rhizomes; stem short; pendent to horizontal with leaves in a basal rosette. <bold><italic>Leaves</italic></bold> opposite, subequal; petiole glabrous to sparsely pubescent, 2–5 mm long; blade membranous, fragile when dried, oblong to lanceolate, 1.5–5.0 cm long, 1–2 cm wide, with 6–9 pairs of lateral veins, margins deeply serrate, bright green with dark green venation on adaxial surface, dark purple on abaxial surface, apex acute. <bold><italic>Inflorescence</italic></bold> reduced to a single axillary flower (without peduncles), usually produced at the apex of leaves or axis of clustered leaves, with 1–3 flowers per axil, inflorescence bracts absent; pedicels slender, curved, 1.5–2.0 cm long; calyx lobes 5, uniformly green, subequal, broadly oblong, nearly free, entire, rounded at apex, ca. 2.0 mm long × 1.0 mm wide; corolla lobes 5, fused at base for 1–2 mm forming a shallow tube, tube light red, lobes uniformly white, lobes entire, subequal, spreading broadly during anthesis, apices rounded, corolla lobes broadly ovate, ca. 2.5 mm long × 2.5 mm wide, glabrous inside and outside; stamens 4, adnate to the base of the corolla tube, filaments yellow, ca. 0.5 mm long, glabrous; nectary absent; ovary nearly superior, subglobose, glabrous, ca. 1 mm long and wide, style ca. 2 mm long, curved, glabrous, stigma capitate. <bold><italic>Fruits</italic></bold> not observed.</p><fig id="F2" position="float" orientation="portrait"><object-id xmlns:xlink="http://www.w3.org/1999/xlink" content-type="doi" xlink:type="simple">10.3897/phytokeys.242.118069.figure2</object-id><object-id xmlns:xlink="http://www.w3.org/1999/xlink" content-type="arpha" xlink:type="simple">12D7F6C3-E976-5D11-A69D-642E6A7401E5</object-id><label>Figure 2.</label><caption><p><italic><tp:taxon-name><tp:taxon-name-part taxon-name-part-type="genus" reg="Amalophyllon">Amalophyllon</tp:taxon-name-part><tp:taxon-name-part taxon-name-part-type="species" reg="miraculum">miraculum</tp:taxon-name-part></tp:taxon-name></italic> J.L.Clark <bold>A</bold> abaxial view of leaf <bold>B</bold> front view of flower <bold>C</bold> lateral view of flower <bold>D</bold> pendent habit featuring rosette of leaves <bold>E</bold> adaxial view of leaf. (<bold>A, E</bold> from <italic>J.L. Clark et al. 16805</italic>; <bold>B, C, D</bold> from <italic>J.L. Clark et al. 16634</italic>). Photos by J.L. Clark.</p></caption><graphic xmlns:xlink="http://www.w3.org/1999/xlink" xlink:href="phytokeys-242-307_article-118069__-g002.jpg" position="float" orientation="portrait" xlink:type="simple" id="oo_1063652.jpg"><uri content-type="original_file" xlink:type="simple">https://binary.pensoft.net/fig/1063652</uri></graphic></fig></tp:treatment-sec><tp:treatment-sec sec-type="phenology" id="SECID0EXIAE"><title>Phenology.</title><p>Flowering in March and July. Fruits not observed.</p></tp:treatment-sec><tp:treatment-sec sec-type="etymology" id="SECID0E3IAE"><title>Etymology.</title><p>The specific epithet reflects the extraordinary and unexpected persistence of remnant forest patches of an area broadly defined as “Centinela” (see next section). <xref ref-type="bibr" rid="B7">Dodson and Gentry (1991)</xref> popularized this legendary biodiversity hotspot and brought it to prominence when they reported a mass extinction of plant species from this region. Many of the presumed “extinct” species were recently documented, including <italic><tp:taxon-name><tp:taxon-name-part taxon-name-part-type="genus" reg="Gasteranthus">Gasteranthus</tp:taxon-name-part><tp:taxon-name-part taxon-name-part-type="species" reg="extinctus">extinctus</tp:taxon-name-part></tp:taxon-name></italic> L.E.Skog &amp; L.P.Kvist (<tp:taxon-name><tp:taxon-name-part taxon-name-part-type="family">Gesneriaceae</tp:taxon-name-part></tp:taxon-name>) (<xref ref-type="bibr" rid="B12">Pitman et al. 2022</xref>). <italic><tp:taxon-name><tp:taxon-name-part taxon-name-part-type="genus" reg="Amalophyllon">Amalophyllon</tp:taxon-name-part><tp:taxon-name-part taxon-name-part-type="species" reg="miraculum">miraculum</tp:taxon-name-part></tp:taxon-name></italic> is sympatric with <italic><tp:taxon-name><tp:taxon-name-part taxon-name-part-type="genus" reg="Gasteranthus">Gasteranthus</tp:taxon-name-part><tp:taxon-name-part taxon-name-part-type="species" reg="extinctus">extinctus</tp:taxon-name-part></tp:taxon-name></italic>. The presence of several critically endangered species and the recent discovery and description of new species from Centinela represent a miraculous discovery that has shattered a prevailing assumption that the once-thought-lost biodiversity of Centinela had vanished entirely. The heroic efforts of local landowners who maintained small patches of forests (usually surrounding waterfalls) were instrumental in conserving remnant forest fragments. Also crucial are current conservation initiatives by foundations and academic institutions such as the Ecuadorian conservation NGO Fundación de Conservación Jocotoco and the Jardín Botánico Padre Julio Marrero (JBJM) of the Pontificia Universidad Católica del Ecuador in the nearby city of Santo Domingo.</p></tp:treatment-sec><tp:treatment-sec sec-type="distribution" id="SECID0EQKAE"><title>Distribution and preliminary assessment of conservation status.</title><p><italic><tp:taxon-name><tp:taxon-name-part taxon-name-part-type="genus" reg="Amalophyllon">Amalophyllon</tp:taxon-name-part><tp:taxon-name-part taxon-name-part-type="species" reg="miraculum">miraculum</tp:taxon-name-part></tp:taxon-name></italic> has been collected in Ecuador’s western Andean slopes in the Santo Domingo de los Tsáchilas province. The only two known subpopulations are in small patches of forest surrounded by large swaths of deforested agricultural landscapes. The forest patch at the Paul Henry farm is approximately 10 hectares and is located in the northernmost part of the Montañas de Ila range in Recinto Milton Murillo. The southern forest patch in the Bosques y Cascadas Las Rocas private reserve is approximately 50 hectares and lies in the intermontane area between the Andean Cordillera and the northern Montañas de Ila (Fig. <xref ref-type="fig" rid="F1">1</xref>). These patches are approximately 8 km from each other. The current landowners (Paul Henry and Eduardo Díaz C.) are committed to preserving the forest fragments on their property, but broader efforts are urgently needed by governmental and non-governmental agencies to protect these and other nearby forest fragments. The GeoCAT calculated <abbrev xmlns:xlink="http://www.w3.org/1999/xlink" xlink:title="area of occupancy" id="ABBRID0EFLAE" xlink:type="simple">AOO</abbrev> is 8 km<sup>2</sup>. <italic><tp:taxon-name><tp:taxon-name-part taxon-name-part-type="genus" reg="Amalophyllon">Amalophyllon</tp:taxon-name-part><tp:taxon-name-part taxon-name-part-type="species" reg="miraculum">miraculum</tp:taxon-name-part></tp:taxon-name></italic> is preliminarily assessed as Critically Endangered (<abbrev xmlns:xlink="http://www.w3.org/1999/xlink" xlink:title="Critically Endangered" id="ABBRID0EWLAE" xlink:type="simple">CR</abbrev>) based on a limited area of occupancy (IUCN criterion B1 where <abbrev xmlns:xlink="http://www.w3.org/1999/xlink" xlink:title="area of occupancy" id="ABBRID0E1LAE" xlink:type="simple">AOO</abbrev> &lt;10 km<sup>2</sup>) and the severely fragmented forests (B2a) and ongoing decline of the Centinela forests in western Ecuador (B2bi, ii, iii, iv). Intact forests in the Centinela region are mostly reduced to small (&lt;10 hectares) fragments. Extensive deforestation in western Ecuador, especially Centinela, has resulted in an alarming habitat loss. The area was popularized by E.O. <xref ref-type="bibr" rid="B21">Wilson’s (1992)</xref> term as the ‘Centinelan extinction’ because of initial reports of wide-scale plant extinctions by <xref ref-type="bibr" rid="B7">Dodson and Gentry (1991)</xref>. One of the presumed extinctions was <italic><tp:taxon-name><tp:taxon-name-part taxon-name-part-type="genus" reg="Gasteranthus">Gasteranthus</tp:taxon-name-part><tp:taxon-name-part taxon-name-part-type="species" reg="extinctus">extinctus</tp:taxon-name-part></tp:taxon-name></italic> L.E.Skog &amp; L.P. Kvist (<tp:taxon-name><tp:taxon-name-part taxon-name-part-type="family">Gesneriaceae</tp:taxon-name-part></tp:taxon-name>), which was recently documented in more than five forest fragments (<xref ref-type="bibr" rid="B12">Pitman et al. 2022</xref>). The rediscovery resulted in a re-evaluation of its IUCN assessment from Critically Endangered (<abbrev xmlns:xlink="http://www.w3.org/1999/xlink" xlink:title="Critically Endangered" id="ABBRID0E3MAE" xlink:type="simple">CR</abbrev>) to Endangered (<abbrev xmlns:xlink="http://www.w3.org/1999/xlink" xlink:title="Endangered" id="ABBRID0EANAE" xlink:type="simple">EN</abbrev>). We conducted five field expeditions between 2021 and 2023 and located the only two currently known populations of <italic><tp:taxon-name><tp:taxon-name-part taxon-name-part-type="genus" reg="Amalophyllon">Amalophyllon</tp:taxon-name-part><tp:taxon-name-part taxon-name-part-type="species" reg="miraculum">miraculum</tp:taxon-name-part></tp:taxon-name></italic>, which is sympatric with the more widespread <italic><tp:taxon-name><tp:taxon-name-part taxon-name-part-type="genus" reg="Gasteranthus">Gasteranthus</tp:taxon-name-part><tp:taxon-name-part taxon-name-part-type="species" reg="extinctus">extinctus</tp:taxon-name-part></tp:taxon-name></italic>. The only documented populations of <italic><tp:taxon-name><tp:taxon-name-part taxon-name-part-type="genus" reg="Amalophyllon">Amalophyllon</tp:taxon-name-part><tp:taxon-name-part taxon-name-part-type="species" reg="miraculum">miraculum</tp:taxon-name-part></tp:taxon-name></italic> are inside privately protected areas surrounded by agriculture in unprotected parts of the Santo Domingo de los Tsáchilas province. Effective conservation of this and the other endemic species of the Centinela region will require constant vigilance.</p><p>Locating current and future populations of <italic><tp:taxon-name><tp:taxon-name-part taxon-name-part-type="genus" reg="Amalophyllon">Amalophyllon</tp:taxon-name-part><tp:taxon-name-part taxon-name-part-type="species" reg="miraculum">miraculum</tp:taxon-name-part></tp:taxon-name></italic> is a major challenge because of their small size, ephemeral flowers, and camouflaged foliage on wet moss-covered rock faces. For example, authors Fernández and Zapata recently (April 2024) searched forests in the type locality in Paul Henry’s farm but did not locate extant populations. Likewise, it will require targeted and careful searching to document and locate this elusive species.</p></tp:treatment-sec><tp:treatment-sec sec-type="comments" id="SECID0ESOAE"><title>Comments.</title><p>Most <italic><tp:taxon-name><tp:taxon-name-part taxon-name-part-type="genus" reg="Amalophyllon">Amalophyllon</tp:taxon-name-part></tp:taxon-name></italic> have leaf margins that are serrate to crenate. <italic><tp:taxon-name><tp:taxon-name-part taxon-name-part-type="genus" reg="Amalophyllon">Amalophyllon</tp:taxon-name-part><tp:taxon-name-part taxon-name-part-type="species" reg="miraculum">miraculum</tp:taxon-name-part></tp:taxon-name></italic> and <italic><tp:taxon-name><tp:taxon-name-part taxon-name-part-type="genus" reg="Amalophyllon">A.</tp:taxon-name-part><tp:taxon-name-part taxon-name-part-type="species" reg="clarkii">clarkii</tp:taxon-name-part></tp:taxon-name></italic> (Fig. <xref ref-type="fig" rid="F2">2A</xref>) are differentiated from other congeners by the presence of deeply serrate to biserrate leaf margins (Figs <xref ref-type="fig" rid="F2">2A</xref>, <xref ref-type="fig" rid="F3">3A</xref>). The leaf blades of <italic><tp:taxon-name><tp:taxon-name-part taxon-name-part-type="genus" reg="Amalophyllon">A.</tp:taxon-name-part><tp:taxon-name-part taxon-name-part-type="species" reg="clarkii">clarkii</tp:taxon-name-part></tp:taxon-name></italic> are broadly ovate and nearly 8 cm long (Fig. <xref ref-type="fig" rid="F2">2A</xref>). In contrast, the leaves of <italic><tp:taxon-name><tp:taxon-name-part taxon-name-part-type="genus" reg="Amalophyllon">A.</tp:taxon-name-part><tp:taxon-name-part taxon-name-part-type="species" reg="miraculum">miraculum</tp:taxon-name-part></tp:taxon-name></italic> are never more than 6 cm long (Fig. <xref ref-type="fig" rid="F2">2A</xref>). The calyx lobes in <italic><tp:taxon-name><tp:taxon-name-part taxon-name-part-type="genus" reg="Amalophyllon">A.</tp:taxon-name-part><tp:taxon-name-part taxon-name-part-type="species" reg="clarkii">clarkii</tp:taxon-name-part></tp:taxon-name></italic> are elongate and narrow (Fig. <xref ref-type="fig" rid="F3">3C</xref>) vs. broadly oblong in <italic><tp:taxon-name><tp:taxon-name-part taxon-name-part-type="genus" reg="Amalophyllon">A.</tp:taxon-name-part><tp:taxon-name-part taxon-name-part-type="species" reg="miraculum">miraculum</tp:taxon-name-part></tp:taxon-name></italic> (Fig. <xref ref-type="fig" rid="F2">2C</xref>). Both <italic><tp:taxon-name><tp:taxon-name-part taxon-name-part-type="genus" reg="Amalophyllon">Amalophyllon</tp:taxon-name-part><tp:taxon-name-part taxon-name-part-type="species" reg="clarkii">clarkii</tp:taxon-name-part></tp:taxon-name></italic> and <italic><tp:taxon-name><tp:taxon-name-part taxon-name-part-type="genus" reg="Amalophyllon">A.</tp:taxon-name-part><tp:taxon-name-part taxon-name-part-type="species" reg="miraculum">miraculum</tp:taxon-name-part></tp:taxon-name></italic> share a lithophytic habit but differ in their habitat and posture. Populations of <italic><tp:taxon-name><tp:taxon-name-part taxon-name-part-type="genus" reg="Amalophyllon">A.</tp:taxon-name-part><tp:taxon-name-part taxon-name-part-type="species" reg="clarkii">clarkii</tp:taxon-name-part></tp:taxon-name></italic> were observed growing erect on a rock in the understory of a shaded forest without direct moisture. Populations of <italic><tp:taxon-name><tp:taxon-name-part taxon-name-part-type="genus" reg="Amalophyllon">A.</tp:taxon-name-part><tp:taxon-name-part taxon-name-part-type="species" reg="miraculum">miraculum</tp:taxon-name-part></tp:taxon-name></italic> are pendent and have only been observed on wet rocks in streams or where mist is persistent. It was common to locate populations of 10–20 individuals of <italic><tp:taxon-name><tp:taxon-name-part taxon-name-part-type="genus" reg="Amalophyllon">A.</tp:taxon-name-part><tp:taxon-name-part taxon-name-part-type="species" reg="miraculum">miraculum</tp:taxon-name-part></tp:taxon-name></italic> on wet areas of rock faces and no populations on adjacent dry areas, even when mosses and ferns were shared between the two microhabitats. The rosette-forming individuals of <italic><tp:taxon-name><tp:taxon-name-part taxon-name-part-type="genus" reg="Amalophyllon">A.</tp:taxon-name-part><tp:taxon-name-part taxon-name-part-type="species" reg="miraculum">miraculum</tp:taxon-name-part></tp:taxon-name></italic> were often pendent. In contrast, populations of <italic><tp:taxon-name><tp:taxon-name-part taxon-name-part-type="genus" reg="Amalophyllon">A.</tp:taxon-name-part><tp:taxon-name-part taxon-name-part-type="species" reg="clarkii">clarkii</tp:taxon-name-part></tp:taxon-name></italic> are either rosette-forming or with elongate erect shoots, but usually erect. There are always five corolla lobes in <italic><tp:taxon-name><tp:taxon-name-part taxon-name-part-type="genus" reg="Amalophyllon">Amalophyllon</tp:taxon-name-part><tp:taxon-name-part taxon-name-part-type="species" reg="miraculum">miraculum</tp:taxon-name-part></tp:taxon-name></italic>. In contrast, the number of corolla lobes in <italic><tp:taxon-name><tp:taxon-name-part taxon-name-part-type="genus" reg="Amalophyllon">A.</tp:taxon-name-part><tp:taxon-name-part taxon-name-part-type="species" reg="clarkii">clarkii</tp:taxon-name-part></tp:taxon-name></italic> is usually five, but occasionally six (Fig. <xref ref-type="fig" rid="F3">3B</xref>).</p><fig id="F3" position="float" orientation="portrait"><object-id xmlns:xlink="http://www.w3.org/1999/xlink" content-type="doi" xlink:type="simple">10.3897/phytokeys.242.118069.figure3</object-id><object-id xmlns:xlink="http://www.w3.org/1999/xlink" content-type="arpha" xlink:type="simple">2DC1E139-5293-52D7-A5BA-97F0C2990ACF</object-id><label>Figure 3.</label><caption><p><italic><tp:taxon-name><tp:taxon-name-part taxon-name-part-type="genus" reg="Amalophyllon">Amalophyllon</tp:taxon-name-part><tp:taxon-name-part taxon-name-part-type="species" reg="clarkii">clarkii</tp:taxon-name-part></tp:taxon-name></italic> Boggan &amp; L.E.Skog <bold>A</bold> abaxial view of leaf <bold>B</bold> front view of flower <bold>C</bold> lateral view of flower <bold>D</bold> erect habit featuring evenly spaced and rosette-forming leaves <bold>E</bold> adaxial view of leaf. (<bold>A–E</bold> from <italic>J.L. Clark 13101</italic>). Photos by J.L. Clark.</p></caption><graphic xmlns:xlink="http://www.w3.org/1999/xlink" xlink:href="phytokeys-242-307_article-118069__-g003.jpg" position="float" orientation="portrait" xlink:type="simple" id="oo_1063653.jpg"><uri content-type="original_file" xlink:type="simple">https://binary.pensoft.net/fig/1063653</uri></graphic></fig><p><italic><tp:taxon-name><tp:taxon-name-part taxon-name-part-type="genus" reg="Amalophyllon">Amalophyllon</tp:taxon-name-part><tp:taxon-name-part taxon-name-part-type="species" reg="miraculum">miraculum</tp:taxon-name-part></tp:taxon-name></italic> and <italic><tp:taxon-name><tp:taxon-name-part taxon-name-part-type="genus" reg="Amalophyllon">A.</tp:taxon-name-part><tp:taxon-name-part taxon-name-part-type="species" reg="clarkii">clarkii</tp:taxon-name-part></tp:taxon-name></italic> are geographically isolated. <italic><tp:taxon-name><tp:taxon-name-part taxon-name-part-type="genus" reg="Amalophyllon">Amalophyllon</tp:taxon-name-part><tp:taxon-name-part taxon-name-part-type="species" reg="miraculum">miraculum</tp:taxon-name-part></tp:taxon-name></italic> is a narrow endemic from the northern lowlands of the western Andes of Ecuador in the province of Santo Domingo de los Tsáchilas (Fig. <xref ref-type="fig" rid="F1">1</xref>). Populations of <italic><tp:taxon-name><tp:taxon-name-part taxon-name-part-type="genus" reg="Amalophyllon">A.</tp:taxon-name-part><tp:taxon-name-part taxon-name-part-type="species" reg="clarkii">clarkii</tp:taxon-name-part></tp:taxon-name></italic> are mainly from the southern lowlands of western Ecuador (Azuay, Guayas, and Los Ríos). One disjunct population of <italic><tp:taxon-name><tp:taxon-name-part taxon-name-part-type="genus" reg="Amalophyllon">A.</tp:taxon-name-part><tp:taxon-name-part taxon-name-part-type="species" reg="clarkii">clarkii</tp:taxon-name-part></tp:taxon-name></italic> was reported in <xref ref-type="bibr" rid="B2">Boggan et al. (2008)</xref> from a unicate collection by Alexander Hirtz from the northern province of Esmeraldas. The collection by Hirtz (<italic>A. Hirtz 3629</italic> - <named-content xmlns:xlink="http://www.w3.org/1999/xlink" content-type="dwc:institutional_code" xlink:title="Marie Selby Botanical Gardens" xlink:href="http://grbio.org/institution/marie-selby-botanical-gardens" xlink:type="simple">SEL</named-content>) could not be located or verified and is therefore not included in the distribution map (Fig. <xref ref-type="fig" rid="F1">1</xref>).</p></tp:treatment-sec><tp:treatment-sec sec-type="Additional specimen examined" id="SECID0EVYAE"><title>Additional specimen examined.</title><p>Ecuador. Santo Domingo de los Tsáchilas: cantón Santo Domingo, parroquia Polanco, sector Bolo Alto, Bosques y Cascadas Las Rocas, propiedad de Eduardo Díaz, near waterfall of the Bolo watershed, <named-content xmlns:xlink="http://www.w3.org/1999/xlink" content-type="dwc:verbatimCoordinates" xlink:type="simple"><named-content content-type="geo-json" specific-use="{&#34;type&#34;:&#34;Point&#34;,&#34;coordinates&#34;:[-79.189556,-0.477250]}" id="NCID0E5YAE" xlink:type="simple">0°28'38.1"S, 79°11'22.4"W</named-content></named-content>, 560–600 m alt., 19 Mar 2022, <italic>J.L. Clark, L. Hooge, C. Restrepo-Villarroel, R. Clark &amp; E. Muñoz 16805</italic> (<named-content xmlns:xlink="http://www.w3.org/1999/xlink" content-type="dwc:institutional_code" xlink:title="Missouri Botanical Garden" xlink:href="http://grbio.org/institution/missouri-botanical-garden" xlink:type="simple">MO</named-content>, <named-content xmlns:xlink="http://www.w3.org/1999/xlink" content-type="dwc:institutional_code" xlink:title="New York Botanical Garden" xlink:href="http://grbio.org/institution/new-york-botanical-garden" xlink:type="simple">NY</named-content>, <named-content xmlns:xlink="http://www.w3.org/1999/xlink" content-type="dwc:institutional_code" xlink:title="Pontificia Universidad Católica del Ecuador" xlink:href="http://grbio.org/institution/pontificia-universidad-cat%C3%B3lica-del-ecuador" xlink:type="simple">QCA</named-content>, <named-content xmlns:xlink="http://www.w3.org/1999/xlink" content-type="dwc:institutional_code" xlink:title="Marie Selby Botanical Gardens" xlink:href="http://grbio.org/institution/marie-selby-botanical-gardens" xlink:type="simple">SEL</named-content>, <abbrev xmlns:xlink="http://www.w3.org/1999/xlink" xlink:title="United States National Herbarium" id="ABBRID0EVZAE" xlink:type="simple">US</abbrev>).</p></tp:treatment-sec><tp:treatment-sec><!--Section generated to contain objects referenced in tp:taxon-treatment.--><fig id="F1" position="float" orientation="portrait"><object-id xmlns:xlink="http://www.w3.org/1999/xlink" content-type="doi" xlink:type="simple">10.3897/phytokeys.242.118069.figure1</object-id><object-id xmlns:xlink="http://www.w3.org/1999/xlink" content-type="arpha" xlink:type="simple">ABFC11BC-8661-5179-937B-D63E7358AE0C</object-id><label>Figure 1.</label><caption><p>Distribution map of <italic><tp:taxon-name><tp:taxon-name-part taxon-name-part-type="genus" reg="Amalophyllon">Amalophyllon</tp:taxon-name-part></tp:taxon-name></italic> in Ecuador. Localities with yellow circles =<italic><tp:taxon-name><tp:taxon-name-part taxon-name-part-type="genus" reg="Amalophyllon">Amalophyllon</tp:taxon-name-part><tp:taxon-name-part taxon-name-part-type="species" reg="clarkii">clarkii</tp:taxon-name-part></tp:taxon-name></italic> Boggan &amp; L.E.Skog, green circles =<italic><tp:taxon-name><tp:taxon-name-part taxon-name-part-type="genus" reg="Amalophyllon">A.</tp:taxon-name-part><tp:taxon-name-part taxon-name-part-type="species" reg="divaricatum">divaricatum</tp:taxon-name-part></tp:taxon-name></italic> (Poepp.) Boggan, L.E.Skog &amp; Roalson, and red circles =<italic><tp:taxon-name><tp:taxon-name-part taxon-name-part-type="genus" reg="Amalophyllon">A.</tp:taxon-name-part><tp:taxon-name-part taxon-name-part-type="species" reg="miraculum">miraculum</tp:taxon-name-part></tp:taxon-name></italic> J.L.Clark.</p></caption><graphic xmlns:xlink="http://www.w3.org/1999/xlink" xlink:href="phytokeys-242-307_article-118069__-g001.jpg" position="float" orientation="portrait" xlink:type="simple" id="oo_1063651.jpg"><uri content-type="original_file" xlink:type="simple">https://binary.pensoft.net/fig/1063651</uri></graphic></fig></tp:treatment-sec><ref-list><ref id="B7"><mixed-citation xmlns:xlink="http://www.w3.org/1999/xlink" xlink:type="simple"><person-group><name name-style="western"><surname>Dodson</surname><given-names>CH</given-names></name><name name-style="western"><surname>Gentry</surname><given-names>AH</given-names></name></person-group> (<year>1991</year>) <article-title>Biological extinction in western Ecuador.</article-title><source>Annals of the Missouri Botanical Garden</source><volume>78</volume>(<issue>2</issue>): <fpage>273</fpage>–<lpage>295</lpage>. <ext-link xlink:href="10.2307/2399563" ext-link-type="doi" xlink:type="simple">https://doi.org/10.2307/2399563</ext-link></mixed-citation></ref><ref id="B12"><mixed-citation xmlns:xlink="http://www.w3.org/1999/xlink" xlink:type="simple"><person-group><name name-style="western"><surname>Pitman</surname><given-names>NCA</given-names></name><name name-style="western"><surname>White</surname><given-names>DM</given-names></name><name name-style="western"><surname>Guevara Andino</surname><given-names>JE</given-names></name><name name-style="western"><surname>Couvreur</surname><given-names>TLP</given-names></name><name name-style="western"><surname>Fortier</surname><given-names>RP</given-names></name><name name-style="western"><surname>Zapata</surname><given-names>JN</given-names></name><name name-style="western"><surname>Cornejo</surname><given-names>X</given-names></name><name name-style="western"><surname>Clark</surname><given-names>JL</given-names></name><name name-style="western"><surname>Feeley</surname><given-names>KJ</given-names></name><name name-style="western"><surname>Johnston</surname><given-names>MK</given-names></name><name name-style="western"><surname>Lozinguez</surname><given-names>A</given-names></name><name name-style="western"><surname>Rivas-Torres</surname><given-names>G</given-names></name></person-group> (<year>2022</year>) <article-title>Rediscovery of <italic><tp:taxon-name><tp:taxon-name-part taxon-name-part-type="genus">Gasteranthus</tp:taxon-name-part><tp:taxon-name-part taxon-name-part-type="species">extinctus</tp:taxon-name-part></tp:taxon-name></italic> L.E.Skog &amp; L.P.Kvist (<tp:taxon-name><tp:taxon-name-part taxon-name-part-type="family">Gesneriaceae</tp:taxon-name-part></tp:taxon-name>) at multiple sites in western Ecuador.</article-title><source>PhytoKeys</source><volume>194</volume>: <fpage>33</fpage>–<lpage>46</lpage>. <ext-link xlink:href="10.3897/phytokeys.194.79638" ext-link-type="doi" xlink:type="simple">https://doi.org/10.3897/phytokeys.194.79638</ext-link></mixed-citation></ref><ref id="B21"><mixed-citation xmlns:xlink="http://www.w3.org/1999/xlink" xlink:type="simple"><person-group><name name-style="western"><surname>Wilson</surname><given-names>EO</given-names></name></person-group> (<year>1992</year>) <source>The Diversity of Life.</source><publisher-name>Harvard University Press</publisher-name>, <publisher-loc>Cambridge, MA</publisher-loc>, <size units="page">424 pp</size>.</mixed-citation></ref><ref id="B2"><mixed-citation xmlns:xlink="http://www.w3.org/1999/xlink" xlink:type="simple"><person-group><name name-style="western"><surname>Boggan</surname><given-names>JK</given-names></name><name name-style="western"><surname>Skog</surname><given-names>LE</given-names></name><name name-style="western"><surname>Roalson</surname><given-names>EH</given-names></name></person-group> (<year>2008</year>) <article-title>A review of the Neotropical genera <italic><tp:taxon-name><tp:taxon-name-part taxon-name-part-type="genus">Amalophyllon</tp:taxon-name-part></tp:taxon-name>, <tp:taxon-name><tp:taxon-name-part taxon-name-part-type="genus">Niphaea</tp:taxon-name-part></tp:taxon-name></italic>, and <italic><tp:taxon-name><tp:taxon-name-part taxon-name-part-type="genus">Phinaea</tp:taxon-name-part></tp:taxon-name></italic> (<tp:taxon-name><tp:taxon-name-part taxon-name-part-type="family">Gesneriaceae</tp:taxon-name-part></tp:taxon-name>-<tp:taxon-name><tp:taxon-name-part taxon-name-part-type="tribe">Gloxinieae</tp:taxon-name-part></tp:taxon-name>).</article-title><source>Selbyana</source><volume>29</volume>(<issue>2</issue>): <fpage>157</fpage>–<lpage>176</lpage>.</mixed-citation></ref></ref-list></tp:taxon-treatment>
